# Supplementary material for: The Impact of Mutation of Myelodysplasia-Related Genes in De Novo Acute Myeloid Leukemia Carrying NPM1 Mutation
Source: Cancers (Basel). 2022 Dec 29;15(1):198. doi: 10.3390/cancers15010198 (PMC9818485; doi:10.3390/cancers15010198)
Supplement: Supplementary file 1 [file cancers-15-00198-s001.zip]

Archive with 1 entries (1 files):
- cancers-1979691-supplementary.pdf
